# Supplementary material for: Resuturing a Dislocated Scleral-Fixated Intraocular Lens in Brown–McLean Syndrome
Source: J Clin Med. 2025 Aug 14;14(16):5769. doi: 10.3390/jcm14165769 (PMC12387824; doi:10.3390/jcm14165769)
Supplement: Supplementary file 1 [file jcm-14-05769-s001.zip]

Archive with 1 entries (1 files):
- jcm-3747842-supplementary.mp4
